# Supplementary material for: Daily eudaimonic well-being as a predictor of daily performance: A dynamic lens
Source: PLoS One. 2019 Apr 19;14(4):e0215564. doi: 10.1371/journal.pone.0215564 (PMC6474601; doi:10.1371/journal.pone.0215564)
Supplement: S1 Dataset — (XLSX) [file pone.0215564.s002.xlsx]

## Sheet: 83_horizvert_sindemo_plosone
expe3_supervisor	expe4_supervisor	expe6_supervisor	pemo2mor_day1	pemo2mor_day2	pemo2mor_day3	pemo2mor_day4	pemo2aft_day1	pemo2aft_day2	pemo2aft_day3	pemo2aft_day4	pemo7mor_day1	pemo7mor_day2	pemo7mor_day3	pemo7mor_day4	pemo7aft_day1	pemo7aft_day2	pemo7aft_day3	pemo7aft_day4	pemo10mor_day1	pemo10mor_day2	pemo10mor_day3	pemo10mor_day4	pemo10aft_day1	pemo10aft_day2	pemo10aft_day3	pemo10aft_day4	expe3mor_day1	expe3mor_day2	expe3mor_day3	expe3mor_day4	expe3aft_day1	expe3aft_day2	expe3aft_day3	expe3aft_day4	expe4mor_day1	expe4mor_day2	expe4mor_day3	expe4mor_day4	expe4aft_day1	expe4aft_day2	expe4aft_day3	expe4aft_day4	expe6mor_day1	expe6mor_day2	expe6mor_day3	expe6mor_day4	expe6aft_day1	expe6aft_day2	expe6aft_day3
9999	9999	9999	4	5	9999	9999	5	5	9999	6	4	4	9999	9999	6	4	9999	4	4	4	9999	9999	5	4	9999	4	7	7	9999	9999	6	6	9999	6	6	6	9999	9999	5	6	9999	4	7	6	9999	9999	6	5	9999
4	4	4	5	5	9999	9999	5	5	9999	9999	4	4	9999	9999	4	5	9999	9999	3	3	9999	9999	2	3	9999	9999	2	1	9999	9999	4	6	9999	9999	1	1	9999	9999	1	1	9999	9999	1	1	9999	9999	1	1	9999
7	4	4	4	5	6	3	6	6	6	5	6	4	4	4	6	4	5	5	4	1	6	4	2	1	1	4	4	1	6	4	4	4	4	4	1	1	7	1	1	1	7	1	1	1	1	1	1	1	1
3	4	4	5	3	2	5	5	2	9999	5	6	5	5	5	6	5	9999	6	6	3	2	5	5	2	9999	6	2	2	2	2	2	4	9999	2	1	7	5	6	1	6	9999	2	1	1	2	1	1	1	9999
4	6	9999	5	5	4	2	4	4	5	3	5	5	4	4	3	4	4	3	3	2	3	2	2	2	3	2	5	6	6	6	5	6	5	5	6	6	2	2	5	6	2	2	6	6	2	2	5	6	2
9999	9999	9999	4	4	4	4	5	5	5	5	5	4	4	5	5	4	6	1	4	1	4	3	4	5	5	4	6	4	7	5	6	7	7	5	7	6	7	4	7	7	7	4	7	6	7	4	7	7	7
7	7	7	4	1	1	5	1	1	5	5	7	7	4	6	4	7	7	7	1	1	1	4	1	1	1	4	7	4	7	4	5	7	7	5	7	1	7	1	7	7	7	1	1	1	1	1	1	1	1
6	7	7	5	6	6	6	6	6	7	6	6	7	7	7	7	7	7	7	6	6	5	5	6	5	7	5	7	7	7	6	7	7	7	7	7	7	7	6	7	7	7	7	7	6	5	2	4	7	6
7	7	7	2	4	4	4	4	4	3	4	5	4	4	6	5	5	4	6	3	4	4	4	4	4	4	4	6	4	4	5	6	6	4	5	4	4	4	4	4	4	4	4	4	4	4	4	4	4	4
9999	9999	9999	6	6	6	6	6	6	6	6	6	6	5	6	6	6	5	5	6	5	5	6	5	5	5	5	5	6	5	6	5	5	5	5	4	6	4	6	4	6	5	4	1	2	1	1	1	1	1
7	7	7	4	4	5	9999	3	5	5	4	4	4	6	9999	4	5	5	4	3	3	4	9999	3	4	4	4	4	4	4	9999	4	6	3	2	4	4	3	9999	3	3	2	2	4	2	3	9999	2	1	2
5	7	7	2	6	2	9999	6	3	1	1	4	5	2	9999	3	5	1	2	2	2	5	9999	6	3	1	1	7	6	3	9999	7	4	4	3	1	6	1	9999	1	5	1	1	1	1	1	9999	3	1	1
5	7	7	6	5	5	6	6	2	4	6	6	5	5	6	7	4	7	6	5	4	6	6	5	2	3	5	4	5	7	6	4	5	5	6	1	1	1	2	3	6	5	4	1	1	1	4	1	1	1
7	7	9999	4	3	3	4	4	3	4	4	6	5	5	5	5	5	5	5	4	4	4	4	5	1	4	4	6	5	3	3	5	5	3	5	6	6	3	3	5	5	3	3	5	6	3	3	5	6	3
6	7	7	5	6	7	6	6	6	6	7	5	6	7	6	5	6	6	7	5	4	6	6	5	6	6	6	6	6	6	7	6	6	7	7	4	4	4	4	1	4	4	4	4	4	4	4	1	4	4
3	4	4	6	6	7	7	5	5	7	7	6	5	5	6	6	5	5	5	4	5	5	7	4	5	6	5	6	7	6	7	6	6	7	7	4	6	6	7	7	6	6	6	5	6	1	1	7	1	1
9999	9999	9999	9999	5	6	9999	9999	6	6	9999	9999	5	5	9999	9999	5	6	9999	9999	5	5	9999	9999	5	6	9999	9999	6	6	9999	9999	6	6	9999	9999	5	5	9999	9999	5	5	9999	9999	6	5	9999	9999	5	6
5	4	4	5	5	9999	5	5	5	9999	6	5	4	9999	3	4	4	9999	4	4	2	9999	3	4	5	9999	5	4	4	9999	5	2	4	9999	2	1	2	9999	4	2	4	9999	2	1	2	9999	4	2	4	9999
6	4	9999	1	3	1	1	9999	3	1	1	1	1	1	1	9999	2	4	2	1	1	1	1	9999	1	1	1	4	1	3	2	9999	2	2	2	6	3	3	3	9999	3	4	3	2	2	3	3	9999	2	2
6	4	4	5	4	4	4	4	4	4	4	5	5	4	5	4	5	4	5	4	4	2	4	3	4	5	4	6	6	5	4	5	4	5	5	5	2	6	6	3	2	4	3	2	2	3	2	2	2	3
6	4	4	6	6	6	6	6	6	5	6	6	6	5	6	6	6	5	6	6	6	5	6	6	6	5	6	4	5	5	5	6	6	5	5	6	6	4	5	6	6	6	6	6	4	4	5	4	6	6
6	4	9999	4	3	4	3	5	4	4	3	5	5	4	5	5	5	5	4	4	4	4	3	5	3	3	3	6	6	6	6	6	6	6	6	6	6	6	6	6	6	6	6	6	6	6	6	6	6	6
6	6	6	5	5	6	5	5	4	5	5	4	4	4	3	4	4	3	3	4	4	6	3	4	3	4	4	6	7	5	4	6	7	5	6	1	1	1	1	1	1	1	1	1	1	1	1	1	1	1
7	7	7	6	6	6	6	6	6	6	6	6	6	6	6	6	6	6	6	5	6	6	6	6	5	6	6	5	4	7	6	6	6	6	6	5	7	6	7	6	7	6	6	5	7	6	7	6	7	6
6	6	6	6	7	7	7	6	7	7	7	6	4	4	4	5	4	4	4	6	4	4	6	5	5	6	5	6	5	4	4	5	6	6	5	4	4	4	4	4	5	4	4	4	4	4	4	4	4	4
6	6	6	5	4	4	9999	6	3	9999	9999	5	3	5	9999	5	2	9999	9999	3	4	1	9999	1	2	9999	9999	4	3	5	9999	6	4	9999	9999	3	2	2	9999	2	2	9999	9999	1	2	1	9999	2	1	9999
6	6	6	3	9999	3	3	3	9999	2	3	4	9999	3	3	3	9999	3	3	4	9999	1	3	3	9999	3	3	4	9999	4	4	3	9999	3	4	5	9999	1	3	3	9999	3	4	4	9999	1	2	3	9999	3
6	6	6	1	1	9999	9999	1	1	9999	9999	4	3	9999	9999	3	4	9999	9999	3	5	9999	9999	3	5	9999	9999	4	4	9999	9999	5	5	9999	9999	5	4	9999	9999	5	5	9999	9999	5	4	9999	9999	4	5	9999
6	6	6	5	6	6	5	5	6	6	6	5	6	5	5	5	5	6	5	3	6	5	5	4	5	6	5	6	6	5	6	6	6	4	5	5	5	4	4	6	5	4	4	5	4	4	4	5	5	4
6	6	6	6	6	6	6	6	6	9999	6	6	6	5	6	6	6	9999	6	6	6	6	5	5	5	9999	6	6	5	5	5	4	5	9999	5	1	2	1	1	2	1	9999	2	1	2	1	1	1	1	9999
6	4	4	6	7	7	6	6	6	6	7	5	7	7	7	6	7	7	7	6	6	5	6	6	5	6	6	4	4	4	4	4	7	4	4	4	4	4	4	4	4	4	4	4	4	4	4	4	4	4
6	4	4	5	5	5	6	5	5	6	6	5	6	5	7	5	6	6	6	5	5	5	6	5	6	5	5	7	7	7	7	7	7	7	7	4	4	5	4	4	4	4	5	4	3	5	4	4	4	4
6	4	4	6	7	7	7	6	6	7	7	7	7	6	7	7	7	7	7	6	7	6	7	5	7	6	6	4	4	4	4	4	1	4	4	4	4	4	4	4	4	4	4	4	4	4	4	4	4	6
4	3	9999	4	6	4	6	5	5	5	6	2	4	4	5	3	4	3	4	3	4	4	6	3	2	2	1	2	3	6	4	4	2	7	6	5	4	4	5	2	2	2	5	4	2	1	1	2	2	1
5	4	9999	6	6	6	6	9999	6	6	6	5	6	4	4	9999	1	4	4	5	6	4	5	9999	5	4	4	7	3	4	6	9999	5	4	6	3	3	1	1	9999	3	2	1	1	3	1	1	9999	1	1
2	2	9999	3	4	4	4	4	2	6	4	4	4	5	4	5	5	5	4	3	4	3	4	4	1	5	4	5	4	7	4	5	6	6	5	2	2	6	3	2	7	6	2	1	1	1	1	1	1	1
7	5	9999	4	4	5	3	4	3	4	3	4	5	5	5	5	5	5	6	4	4	2	2	4	3	4	4	4	4	4	5	4	5	5	6	2	2	3	5	2	5	2	2	2	2	2	4	2	2	2
3	4	9999	5	4	7	6	6	5	7	6	6	7	7	6	6	7	7	6	5	6	6	6	6	6	6	5	6	7	7	6	7	7	7	6	7	6	6	6	6	6	6	6	6	6	6	6	6	6	6
3	5	9999	4	6	5	7	5	6	7	7	1	4	4	1	4	4	4	3	1	6	1	1	1	4	1	1	2	4	1	1	4	2	1	1	2	1	1	1	1	1	1	1	1	1	1	1	1	1	1
5	3	9999	6	6	9999	6	5	5	9999	6	5	6	9999	7	6	6	9999	6	2	5	9999	4	2	1	9999	1	7	7	9999	5	7	7	9999	2	6	5	9999	2	6	1	9999	6	4	1	9999	2	2	2	9999
4	1	9999	5	5	5	5	5	5	5	4	4	3	3	4	3	3	4	4	4	3	4	3	4	4	4	4	5	5	5	6	5	6	5	7	5	3	2	2	2	4	1	5	3	2	2	2	2	4	1
5	4	9999	5	5	4	4	4	4	4	4	3	4	4	5	4	3	4	4	3	3	4	4	4	3	4	4	4	5	4	4	5	4	4	4	1	1	1	1	1	1	1	1	1	1	1	1	1	1	1
5	3	9999	6	5	5	6	5	6	3	6	3	4	4	4	5	4	2	3	4	6	5	6	5	5	3	6	5	4	7	7	7	7	6	4	6	6	7	7	5	7	6	4	4	4	7	4	4	4	6
6	6	9999	7	5	4	5	5	6	2	5	6	1	4	6	6	3	5	5	1	1	1	1	1	1	1	1	6	6	5	6	6	6	6	6	5	6	6	6	6	6	7	6	6	1	5	1	6	6	7
9999	9999	9999	3	3	9999	9999	9999	9999	5	9999	4	4	9999	9999	9999	9999	5	9999	5	4	9999	9999	9999	9999	5	9999	5	3	9999	9999	9999	9999	7	9999	6	4	9999	9999	9999	9999	5	9999	4	4	9999	9999	9999	9999	5
2	6	9999	9999	9999	4	9999	9999	9999	4	9999	9999	9999	5	9999	9999	9999	5	9999	9999	9999	5	9999	9999	9999	3	9999	9999	9999	6	9999	9999	9999	5	9999	9999	9999	4	9999	9999	9999	4	9999	9999	9999	4	9999	9999	9999	4
7	6	9999	6	6	7	5	4	7	7	7	5	4	4	4	4	4	6	4	4	3	2	2	1	2	4	4	1	4	4	4	6	4	4	3	5	3	5	1	3	5	4	1	1	1	1	1	1	1	1
6	5	5	6	6	6	6	6	6	6	6	6	6	6	6	6	6	6	1	5	5	6	5	5	5	5	5	4	5	5	5	4	5	5	5	4	4	6	4	5	6	6	5	4	4	4	4	4	4	4
5	6	6	6	6	7	6	6	7	9999	6	6	5	6	5	6	7	9999	6	6	5	6	6	6	5	9999	6	7	6	6	7	7	7	9999	6	6	5	6	7	5	7	9999	4	1	1	1	2	1	1	9999
4	4	4	9999	6	9999	7	9999	4	9999	6	9999	4	9999	2	9999	2	9999	2	9999	3	9999	5	9999	4	9999	2	9999	7	9999	7	9999	6	9999	7	9999	3	9999	1	9999	1	9999	1	9999	2	9999	1	9999	1	9999
7	7	7	9999	9999	6	7	9999	9999	6	7	9999	9999	6	5	9999	9999	6	6	9999	9999	5	4	9999	9999	5	5	9999	9999	4	4	9999	9999	4	4	9999	9999	1	1	9999	9999	4	1	9999	9999	1	1	9999	9999	4
5	5	9999	6	6	6	6	6	6	6	6	6	6	6	6	5	6	6	6	6	6	6	6	4	6	6	6	2	1	1	3	3	1	1	4	1	1	1	1	1	1	1	1	1	1	1	1	1	1	1
5	4	9999	6	6	6	6	9999	6	6	6	5	5	5	5	9999	5	5	5	3	3	3	3	9999	3	3	3	5	5	5	5	9999	5	5	5	4	4	4	4	9999	4	4	2	4	4	4	4	9999	4	4
2	1	9999	4	6	5	5	5	5	5	2	1	1	1	1	1	1	1	1	3	4	3	4	3	5	4	2	5	6	6	5	6	5	5	6	1	1	1	1	1	1	1	1	1	1	1	1	1	1	1
5	6	4	7	7	7	7	7	7	3	7	5	7	5	7	6	7	7	1	7	7	6	7	7	7	7	7	7	7	7	7	7	7	7	7	7	7	7	7	7	7	7	7	7	7	7	7	7	7	7
5	5	4	6	6	6	7	6	9999	9999	9999	4	2	3	2	4	9999	9999	9999	5	4	3	4	4	9999	9999	9999	4	4	4	4	4	9999	9999	9999	4	4	5	4	4	9999	9999	9999	4	4	4	4	4	9999	9999
5	6	4	5	5	5	5	4	5	4	5	5	5	1	4	4	4	4	4	5	6	5	4	4	5	5	5	6	6	6	5	5	5	6	5	4	4	4	4	5	4	4	4	4	4	4	4	4	4	4
5	6	4	6	7	7	7	7	7	7	7	6	5	5	5	5	5	5	5	6	7	7	7	7	7	7	7	7	7	7	7	7	7	7	7	6	6	6	6	6	6	6	6	6	6	6	6	6	6	6
7	7	7	6	5	6	6	5	5	9999	6	4	4	6	3	4	3	9999	5	5	3	4	3	4	5	9999	5	6	6	5	5	4	6	9999	5	6	6	5	5	4	6	9999	5	6	6	5	5	3	6	9999
4	5	4	6	6	5	6	5	6	5	7	5	7	6	6	5	5	6	7	5	6	5	6	6	6	4	7	3	5	3	7	2	3	6	7	3	1	1	7	3	1	6	7	6	1	1	7	2	1	6
9999	9999	9999	6	4	5	6	5	5	5	6	4	4	5	5	4	4	5	5	4	3	5	4	3	4	4	4	5	6	6	6	6	6	6	5	5	5	4	3	2	4	4	3	1	2	2	3	1	2	2
7	7	7	7	7	7	7	7	7	7	7	7	7	7	7	7	7	7	7	6	7	7	7	7	7	7	7	7	7	7	7	7	7	7	7	7	4	3	2	1	6	1	1	7	1	1	1	1	1	1
7	7	7	5	6	6	6	5	6	5	6	4	6	6	6	5	6	6	6	3	5	6	5	6	6	5	6	6	7	6	7	6	6	6	7	6	6	6	7	6	6	6	7	6	6	6	7	6	6	6
7	6	6	6	5	5	5	6	4	6	6	4	4	5	2	5	5	4	5	5	4	6	4	5	5	5	5	7	5	6	6	6	6	6	6	7	1	6	6	6	2	1	2	1	1	6	1	5	1	1
7	7	7	6	5	6	5	9999	4	9999	5	5	5	6	4	9999	5	9999	5	5	5	5	4	9999	4	9999	4	5	4	5	6	9999	4	9999	6	4	2	4	6	9999	1	9999	2	1	2	1	1	9999	1	9999
7	7	7	7	7	6	7	6	6	9999	9999	6	6	6	1	6	1	9999	9999	5	1	1	4	6	6	9999	9999	5	6	5	5	5	4	9999	9999	5	5	4	4	5	2	9999	9999	6	5	4	4	5	2	9999
6	7	7	5	5	2	4	4	3	4	5	6	4	4	5	5	5	3	5	4	4	3	5	4	3	5	5	6	5	5	6	6	6	6	6	3	2	2	2	2	2	2	2	3	2	2	2	2	2	2
3	7	7	4	4	3	2	4	3	2	4	3	3	2	2	3	3	2	3	2	1	1	1	2	1	1	1	4	5	5	4	5	4	4	4	2	4	4	5	4	4	6	4	1	4	4	5	4	4	6
3	6	6	4	5	6	6	4	5	6	5	4	5	5	3	4	4	4	4	3	4	3	5	4	4	5	3	6	6	6	5	7	6	7	7	5	5	5	4	5	5	4	6	4	5	5	4	5	5	4
6	7	7	3	4	4	5	4	5	5	6	1	4	4	4	2	4	3	3	2	3	4	5	4	4	3	3	4	4	5	6	6	6	5	4	1	4	4	4	1	4	4	4	1	4	4	4	1	4	4
9999	9999	9999	6	5	6	5	6	5	4	6	2	3	2	2	4	2	3	2	3	3	2	2	4	3	1	2	7	6	6	6	6	6	7	6	6	6	6	6	7	7	7	6	7	7	7	7	7	7	6
3	3	3	7	7	7	7	9999	7	7	9999	5	6	6	5	9999	6	6	9999	5	5	6	5	9999	6	5	9999	4	4	4	4	9999	4	4	9999	6	4	4	4	9999	6	4	9999	4	4	4	4	9999	4	4
5	5	5	4	4	1	4	5	1	4	1	5	6	7	5	4	1	4	6	4	4	4	5	6	4	5	1	5	4	7	6	7	4	4	7	1	1	1	1	6	1	1	1	1	1	1	1	1	1	1
7	7	7	5	6	6	7	6	6	6	7	6	5	5	6	6	6	5	1	3	4	4	1	5	5	4	5	4	4	4	4	5	5	3	4	6	5	5	4	6	5	5	5	3	4	1	1	4	4	1
7	7	7	4	6	5	6	5	6	6	6	4	5	5	6	5	6	6	6	4	5	5	5	5	5	5	5	3	5	5	5	4	5	5	5	3	6	5	6	5	6	5	6	3	3	3	3	2	3	3
7	7	7	4	2	6	6	4	4	5	5	4	4	6	5	4	2	6	2	4	3	2	4	4	5	4	5	6	3	5	6	6	5	6	5	4	4	4	4	5	4	4	4	4	4	4	4	4	4	4
7	7	7	6	5	6	5	4	5	5	5	6	4	6	1	4	5	5	5	4	3	5	1	3	4	1	1	4	5	5	5	4	5	4	3	1	1	4	4	1	4	5	2	1	1	4	2	1	3	4
7	7	7	4	3	4	4	3	4	4	5	4	4	4	4	4	4	4	4	4	4	4	4	4	4	4	4	4	4	4	5	4	5	5	4	4	5	4	5	4	5	4	5	4	6	3	5	4	5	4
6	7	7	4	6	6	6	4	6	5	5	5	4	4	5	4	5	5	5	6	3	4	3	5	4	4	3	4	5	6	5	4	7	5	6	3	2	4	7	4	6	7	5	2	1	7	7	4	5	7
7	7	7	6	6	1	7	6	6	6	6	6	5	6	6	6	6	6	6	6	5	6	6	6	6	6	7	6	4	6	6	6	4	6	7	5	2	3	1	4	2	1	3	5	1	3	1	6	2	6
5	7	7	6	6	7	7	6	7	7	7	5	6	6	5	5	5	5	6	5	5	6	5	4	5	5	6	6	6	7	6	5	6	6	7	7	6	7	7	5	6	7	7	1	1	2	1	1	1	1
9999	9999	9999	5	6	6	6	6	6	6	6	5	6	6	6	5	7	2	2	4	6	6	6	6	6	2	2	5	7	7	6	6	7	6	6	6	7	7	6	6	7	6	6	6	7	7	6	6	7	7
6	7	7	7	7	7	7	7	7	7	7	7	7	6	6	6	6	5	5	7	7	6	6	6	7	6	7	5	5	7	7	6	7	7	7	7	6	7	7	7	7	7	7	7	6	7	7	7	5	7
[truncated: 25 more columns]
